# Supplementary material for: MicroRNA Regulation and Tissue-Specific Protein Interaction Network
Source: PLoS One. 2011 Sep 27;6(9):e25394. doi: 10.1371/journal.pone.0025394 (PMC3181334; doi:10.1371/journal.pone.0025394)
Supplement: Table S4 — MiRNAs with enriched regulation on tissue-speific proteins. (XLS) [file pone.0025394.s004.xls]

## Sheet: Sheet1
Table S4. MiRNAs with enriched regulation on tissue-speific proteins
miRNA	Tissue (the number of regulated proteins, n)
	Brain	Heart	Kidney	Liver	Lung	Pancreas	Placenta	Skeletal muscle	Spleen	Testis
let-7a	12			10	8		10
let-7b		9	8	12	10		8
let-7c	10
let-7e							8
miR-1	25	19	16	15	14		21		8	11
miR-9	17		8	8	8		8
miR-10a	11
miR-15a	22		9	9	13	8	14			12
miR-15b	11				9		9
miR-16	23		13	11	19		23		10	9
miR-19a	14				9
miR-19b	9
miR-20a	10						9
miR-20b	8
miR-21	29	11	16	19	21		28			10
miR-23a			8		8		9
miR-23b	9		8		12
miR-25	8						8
miR-27b	9
miR-29a	16		9	8			17
miR-29b	16				10		15
miR-29c	11						12
miR-30b	14	8					10
miR-30c	11	8					10
miR-30d	16	9					9
miR-32	9
miR-34a	19			12	9		17
miR-96	11
miR-101	9				9
miR-106b	10
miR-122a				8
miR-124a	8
miR-125b	18						11
miR-126							9
miR-128a	8
miR-132	10
miR-133a	9	8
miR-134	9
miR-137	8
miR-138	9
miR-141	15
miR-143				12
miR-145	11			11			12
miR-146a	10		9	10			9
miR-149	10
miR-150	8
miR-155	34	12	15	20	24	10	21		14	10
miR-181a	13
miR-181b	11
miR-183	10
miR-195	11						9
miR-198	11
miR-200a	11
miR-200b	27		9	11	8
miR-200c	25			10			8
miR-203	8
miR-204	8
miR-205	10		8
miR-206	17				9
miR-218	13
miR-221	15	12	11	9	12		13
miR-222	15	11	12	11	11		8
miR-223	11			9
miR-320							8
miR-429	9
MiRNAs with enriched regulation on tissue-speific proteins. Vacant space: the miRNA does not express in the tissue or the number of tissue-specific proteins regulated by it is less than 8.
